# Supplementary material for: Activated Mast Cells Combined with NRF2 Predict Prognosis for Esophageal Cancer
Source: J Oncol. 2023 Jan 4;2023:4211885. doi: 10.1155/2023/4211885 (PMC9833916; doi:10.1155/2023/4211885)
Supplement: Supplementary Materials — Table S1: the primer sequences of related genes. Table S2: the DEGs in ICI gene signatures A and B. Table S3: association with overall survival and clinicopathological characteristics in patients from the TCGA database using Cox regression. Table S4: correlation of NRF2 with immune cells in patients from the TCGA database and GEO database using the Pearson correlation coefficient. Figure S1: different patterns were used to predict the prognosis. Figure S2: the ICI score predicts the prognosis and the GO analysis. Figure S3: the mutation genes in different ICI score groups and the prognosis of NRF2. Figure S4: the prognostic value of NRF2 and activated mast cells. [file 4211885.f1.zip]

Archive with 8 entries (8 files):
- FigureS1 (1).doc
- FigureS2 (1).doc
- FigureS3 (1).doc
- FigureS4 (1).doc
- Table S1 (1).doc
- Table S2 (1).doc
- Table S3 (2).doc
- Table S4.doc
